# Supplementary material for: Molecular Insights into Salinity Responsiveness in Contrasting Genotypes of Rice at the Seedling Stage
Source: Int J Mol Sci. 2022 Jan 30;23(3):1624. doi: 10.3390/ijms23031624 (PMC8835730; doi:10.3390/ijms23031624)
Supplement: Supplementary file 1 [file ijms-23-01624-s001.zip]

Archive with 1 entries (1 files):
- ijms-1542885-supplementary.pdf
